# Supplementary material for: KOJI AWARENESS, a self-rating whole-body movement assessment system, has intersession reliability and comparability to external examiner rating
Source: PLoS One. 2024 Aug 15;19(8):e0308973. doi: 10.1371/journal.pone.0308973 (PMC11326541; doi:10.1371/journal.pone.0308973)
Supplement: S2 File — (XLSX) [file pone.0308973.s002.xlsx]

## Sheet: Summary
ID	Age	Height	Weight	BMI	IPAQ MET-min/week total	EQ-5D-5L index value	Total observer 1st session	Total self 1st session	Total observer 2nd session	Total self 2nd session
1	21	168	62	21.9671	1625	1	25	37	27	41
2	20	166	53	19.2336	1580	1	34	41	32	37
3	20	170	68	23.5294	4590	1	34	39	34	41
4	21	161	50	19.2894	7080	0.814	36	40	38	45
5	21	157	60	24.3418	1062	1	37	42	42	46
6	20	169	75	26.2596	4479	1	32	36	27	32
7	21	175	78	25.4694	5976	1	38	46	38	47
8	21	152	43	18.6115	360	0.814	37	44	40	44
9	21	155	43	17.898	4239	1	38	42	37	39
10	20	165	53	19.4674	1398	1	44	43	46	48
11	20	161	51	19.6752	198	1	35	43	37	42
12	21	153	53	22.6409	297	1	35	41	38	42
13	21	153	47	20.0777	4398	1	38	30	33	36
14	21	169	58	20.3074	247.5	1	38	38	39	41
15	20	152	43	18.6115	594	1	38	41	37	41
16	21	154	46	19.3962	0	1	42	43	38	44
17	21	161	52	20.061	0	1	33	36	33	39
18	21	175	72	23.5102	2826	0.769	35	36	32	40
19	20	157	52	21.0962	990	1	42	39	43	45
20	20	153	45	19.2234	297	1	40	48	44	47
21	20	163	49	18.4425	1092	1	38	39	37	37
22	20	160	52	20.3125	2970	1	45	47	45	47
23	21	174	60	19.8177	7038	1	39	40	39	42
24	31	160	50	19.5312	3546	0.814	46	45	46	46
25	19	158	47	18.8271	924	1	40	44	41	45
26	20	158	56	22.4323	1188	1	43	41	43	46
27	20	168	60	21.2585	1462.5	1	39	42	39	41
28	20	163	53	19.9481	1950	1	42	47	46	48
29	21	171	68	23.255	495	1	35	37	36	38
30	18	158	52	20.83	504	1	34	33	41	40
31	18	165	48	17.6309	330	1	39	47	40	49
32	19	157	53	21.5019	1188	1	43	45	43	47
33	21	172	72	24.3375	4980	0.814	36	39	35	36
34	20	176	74	23.8895	2670	1	43	44	41	42
35	21	173	63	21.0498	2880	0.728	40	44	43	46
36	22	177	63	20.1092	4986	1	43	46	41	46
37	22	173	58	19.3792	2076	0.829	47	50	47	50
38	21	173	65	21.7181	2994	1	42	43	44	48
39	18	164	53	19.7055	5340	1	46	46	50	49
40	21	178	61	19.2526	2133	1	27	27	26	26
41	21	173	62	20.7157	4080	1	41	49	41	48
42	21	163	58	21.83	4617	0.829	37	42	39	44
43	21	166	50	18.1449	2772	0.814	38	39	36	39
44	21	163	57	21.4536	1050	0.814	40	42	41	42
45	20	174	62	20.4783	3306	1	40	43	43	44
46	20	164	50	18.5901	3813	1	41	48	43	48
47	21	158	52	20.83	528	0.721	39	42	44	45
48	20	154	50	21.0828	132	1	37	41	39	39
49	21	178	65	20.5151	2346	0.814	30	31	29	31
50	21	155	41	17.0656	594	1	46	47	47	47
	20.64	164.3	56.16	20.692	2324.42	0.95148	38.54	41.5	39.2	42.66
	1.73511	7.92117	9.02233	2.03975	1938.96	0.0890002	4.65201	4.87078	5.42481	5.03299
							day 1	day 2	Observer	Self
					SD		4.96651	5.48875	5.03855	4.96183
					SEM		2.53244	2.12578	1.7454	1.85655
					ICC		0.74	0.85	0.88	0.86
					MDC		7.01955	5.89237	4.83801	5.14609

## Sheet: observer 1st session
		a1 Neck Mobility Front	a1 Neck Mobility Left	a1 Neck Mobility Right	a1 Neck Mobility Left Rotation	a1 Neck Mobility Right	a1 Neck Mobility Back	a1 Shoulder Joint Mobility Left	a1 Shoulder Joint Mobility Right	a1 Scapular Mobility Left	a1 Scapular Mobility Right	a1 Thoracic Spine Mobility Left Level1	a1 Thoracic Spine Mobility Left Level2	a1 Thoracic Spine Mobility Left Level3	a1 Thoracic Spine Mobility Right Level1	a1 Thoracic Spine Mobility Right Level2	a1 Thoracic Spine Mobility Right Level3	a1 Upper Extremity Stability & Strength Level1	a1 Upper Extremity Stability & Strength Level2	a1 Upper Extremity Stability & Strength Level3	a1 Upper Extremity Stability & Strength Level4	a1 Hip Mobility Flex/IR Left	a1 Hip Mobility Flex/ER Left	a1 Hip Mobility Flex/IR Right	a1 Hip Mobility Flex/ER Right	a1 Hip Mobility Ext/IR Left	a1 Hip Mobility Ext/ER Left	a1 Hip Mobility Ext/IR Right	a1 Hip Mobility Ext/ER Right	a1 Hip and Spinal Mobility Front Level1	a1 Hip and Spinal Mobility Front Level2	a1 Hip and Spinal Mobility Front Level3	a1 Hip and Spinal Mobility Back Level1	a1 Hip and Spinal Mobility Back Level2	a1 Hip and Spinal Mobility Back Level3	a1 Trunk and Lower Extremity Mobility & Stability Left	a1 Trunk and Lower Extremity Mobility & Stability Right	a1 Trunk Strength Level1	a1 Trunk Strength Level2	a1 Trunk Strength Level3	a1 Trunk Strength Level4	a1 Lower Extremity Strength Left Level1	a1 Lower Extremity Strength Left Level2	a1 Lower Extremity Strength Left Level3	a1 Lower Extremity Strength Left Level4	a1 Lower Extremity Strength Right Level1	a1 Lower Extremity Strength Right Level2	a1 Lower Extremity Strength Right Level3	a1 Lower Extremity Strength Right Level4
		Neck mobility						Shoulder mobility		Scapular mobility		Thoracic spine mobility						Upper extremity stability and strength				Hip mobility（Flexion）				Hip mobility（Extension）				Hip and spinal mobility						Upper and lower extremity mobility and stability		Mid-section stability strength				Lower extremity strength
		Flexion	Side bending		Rotation		Extension					Left			Right							Left		Right		Left		Right		Front			Back									Left				Right
	ID		Left	Right	Left	Right		Left	Right	Left	Right	Level-1	Level-2	Level-3	Level-1	Level-2	Level-3	Level-1	Level-2	Level-3	Level-4	IR	ER	IR	ER	IR	ER	IR	ER	Level-1	Level-2	Level-3	Level-1	Level-2	Level-3	Left	Right	Level-1	Level-2	Level-3	Level-4	Level-1	Level-2	Level-3	Level-4	Level-1	Level-2	Level-3	Level-4
	1	0	0	1	0	0	0	1	0	0	0	1	1	0	1	1	0	1	1	0	0	0	0	0	0	0	0	0	0	1	0	0	1	1	1	0	0	1	1	1	1	1	1	1	0	1	1	1	1
	2	0	1	1	0	0	0	1	0	0	0	1	1	0	1	1	0	1	1	1	1	0	0	0	1	0	0	0	0	1	1	1	1	1	1	1	1	1	1	1	1	1	1	1	1	1	1	1	1
	3	0	0	1	0	0	1	1	0	0	0	1	1	0	1	1	0	1	1	1	1	0	1	0	0	1	1	1	1	1	0	0	1	1	1	0	0	1	1	1	1	1	1	1	1	1	1	1	1
	4	0	1	0	0	0	1	1	1	0	0	1	1	0	1	1	0	1	1	1	1	0	0	1	0	0	0	1	1	1	1	1	1	1	1	0	1	1	1	1	1	1	1	1	1	1	1	1	1
	5	1	1	1	0	0	0	1	1	0	0	1	1	0	1	1	0	1	1	1	1	1	1	1	0	1	1	0	0	1	1	1	1	1	1	1	1	1	1	1	0	1	1	1	0	1	1	1	0
	6	1	1	1	0	0	1	0	1	0	0	1	1	0	1	0	0	1	1	1	1	0	0	0	0	0	0	0	0	1	1	1	1	1	1	0	0	1	1	1	1	1	1	1	1	1	1	1	1
	7	0	1	0	0	0	1	1	1	0	0	1	1	0	1	1	0	1	1	1	1	0	1	1	0	0	1	1	1	1	1	1	1	1	1	1	1	1	1	1	1	1	1	1	1	1	1	1	1
	8	0	1	1	0	0	0	1	1	0	0	1	1	0	1	1	0	1	1	1	1	1	1	1	1	1	0	1	0	1	1	0	1	1	1	1	1	1	1	0	0	1	1	1	1	1	1	1	1
	9	1	1	1	0	0	0	1	1	0	0	1	1	0	1	1	0	1	1	1	1	1	0	1	1	1	0	1	1	0	0	0	1	1	1	1	1	1	1	1	1	1	1	1	1	1	1	1	1
	10	0	1	1	0	1	1	1	1	0	0	1	1	0	1	1	0	1	1	1	1	1	1	1	1	1	1	1	1	1	1	1	1	1	1	1	1	1	1	1	1	1	1	1	1	1	1	1	1
	11	1	1	0	0	0	1	1	1	0	0	1	1	0	1	1	0	1	0	1	1	1	1	0	0	1	0	0	0	1	0	0	1	1	1	1	1	1	1	1	1	1	1	1	1	1	1	1	1
	12	0	1	0	0	0	0	1	1	0	0	1	0	0	1	0	0	1	1	1	1	1	0	1	0	1	0	1	0	1	1	1	1	1	1	1	1	1	1	1	1	1	1	1	1	1	1	1	1
	13	1	1	1	0	0	0	1	1	0	0	1	1	1	1	1	1	1	1	1	1	1	0	1	1	1	0	1	1	0	0	0	1	1	1	1	1	1	1	0	0	1	1	1	1	1	1	1	1
	14	0	1	1	0	0	1	1	1	0	0	1	1	0	1	1	0	1	1	1	1	1	1	1	1	0	1	0	1	0	0	0	1	1	1	1	1	1	1	1	1	1	1	1	1	1	1	1	1
	15	1	1	1	1	0	1	1	1	0	0	1	1	0	1	1	0	1	1	1	1	0	0	0	1	0	0	0	0	1	1	1	1	1	1	1	1	1	1	1	1	1	1	1	1	1	1	1	1
	16	1	0	1	0	1	1	1	0	0	0	1	1	1	1	1	0	1	1	1	1	1	1	1	1	1	0	0	1	1	1	1	1	1	1	1	1	1	1	1	1	1	1	1	1	1	1	1	1
	17	0	1	1	0	0	0	1	1	0	0	1	0	0	1	0	0	1	1	1	1	1	0	0	0	0	0	0	0	1	1	1	1	1	1	1	1	1	1	1	1	1	1	1	1	1	1	1	1
	18	0	1	1	0	0	1	1	1	0	0	1	0	0	1	0	0	1	1	1	1	1	0	1	0	0	0	1	0	1	1	0	1	1	1	1	1	1	1	1	1	1	1	1	1	1	1	1	1
	19	0	1	1	0	0	1	1	1	0	0	1	1	0	1	1	0	1	1	1	1	1	1	1	1	1	1	1	1	1	0	1	1	1	1	1	1	1	1	1	1	1	1	1	1	1	1	1	1
	20	1	1	1	0	0	1	1	1	0	0	1	1	0	1	1	0	1	1	1	1	1	1	1	1	0	0	0	0	1	1	1	1	1	1	1	1	1	1	1	1	1	1	1	1	1	1	1	1
	21	1	0	0	0	0	1	1	1	0	0	1	1	0	1	1	0	1	1	1	1	1	0	1	0	1	0	1	0	1	1	1	1	1	1	1	1	1	1	1	1	1	1	1	1	1	1	1	1
	22	1	1	1	0	0	1	1	1	0	0	1	1	1	1	1	1	1	1	1	1	1	1	1	1	1	1	1	1	1	1	1	1	1	0	1	1	1	1	1	1	1	1	1	1	1	1	1	1
	23	0	1	1	0	0	1	1	1	0	0	1	1	0	1	1	0	1	1	1	1	0	1	0	1	0	0	1	1	1	1	1	1	1	1	1	1	1	1	1	1	1	1	1	1	1	1	1	1
	24	1	1	1	0	0	1	1	1	0	0	1	1	1	1	1	1	1	1	1	1	1	1	1	1	1	1	1	1	1	1	1	1	1	1	1	1	1	1	1	1	1	1	1	1	1	1	1	1
	25	1	1	1	0	0	1	1	1	0	0	1	1	0	1	1	0	1	1	1	1	1	0	1	0	1	1	1	1	1	1	1	1	1	0	1	1	1	1	1	1	1	1	1	0	1	1	1	1
	26	1	0	1	0	0	1	1	1	0	0	1	1	1	1	1	1	1	1	1	1	1	1	1	1	1	0	1	0	1	1	1	1	1	1	1	1	1	1	1	1	1	1	1	1	1	1	1	1
	27	1	1	0	0	0	1	1	1	0	0	1	1	0	1	1	0	1	1	1	1	1	0	1	1	1	1	1	0	1	0	0	1	1	1	1	1	1	1	1	1	1	1	1	1	1	1	1	1
	28	1	1	1	0	0	1	1	1	0	0	1	1	0	1	1	1	1	1	1	1	1	0	1	0	1	1	1	0	1	1	1	1	1	1	1	1	1	1	1	1	1	1	1	1	1	1	1	1
	29	0	1	1	1	1	1	1	1	0	0	1	1	0	1	1	0	1	1	1	1	0	0	0	0	0	0	0	0	1	1	1	1	1	1	0	0	1	1	1	1	1	1	1	1	1	1	1	1
	30	1	1	1	0	1	0	1	1	0	0	1	1	0	1	1	0	1	1	1	1	0	0	0	0	0	1	0	1	0	0	0	1	1	1	1	0	1	1	1	1	1	1	1	1	1	1	1	1
	31	1	1	1	0	0	1	1	1	0	0	1	1	0	1	1	0	1	1	1	1	1	0	1	0	1	0	0	0	1	1	1	1	1	1	1	1	1	1	1	1	1	1	1	1	1	1	1	1
	32	1	1	1	0	1	1	1	1	0	0	1	1	1	1	1	1	1	1	1	1	1	0	1	0	1	0	1	0	1	1	1	1	1	1	1	1	1	1	1	1	1	1	1	1	1	1	1	1
	33	1	1	1	0	0	1	1	1	0	0	1	1	0	1	1	0	1	1	1	1	0	0	0	0	0	0	0	0	1	1	1	1	1	1	1	1	1	1	1	1	1	1	1	1	1	1	1	1
	34	1	0	1	0	1	1	1	1	0	0	1	1	0	1	1	0	1	1	1	1	1	1	0	1	1	1	1	1	1	1	1	1	1	1	1	1	1	1	1	1	1	1	1	1	1	1	1	1
	35	1	1	1	0	0	1	1	1	0	0	1	1	0	1	1	0	1	1	1	1	0	1	1	1	0	1	1	1	1	1	1	1	1	1	1	1	1	1	1	1	1	1	1	1	1	1	1	1
	36	0	1	1	1	1	1	1	1	0	1	1	1	1	1	1	1	1	1	1	1	0	1	0	1	0	1	0	0	1	1	1	1	1	1	1	1	1	1	1	1	1	1	1	1	1	1	1	1
	37	1	1	1	0	1	1	1	1	0	0	1	1	1	1	1	1	1	1	1	1	1	1	1	1	1	1	1	1	1	1	1	1	1	1	1	1	1	1	1	1	1	1	1	1	1	1	1	1
	38	1	1	1	1	1	1	1	1	0	0	1	1	0	1	1	0	1	1	1	1	1	0	1	0	0	1	0	1	1	1	1	1	1	1	1	1	1	1	1	1	1	1	1	1	1	1	1	1
	39	1	1	1	0	0	1	1	1	1	1	1	1	1	1	1	1	1	1	1	1	1	0	1	0	1	1	1	1	1	1	1	1	1	1	1	1	1	1	1	1	1	1	1	1	1	1	1	1
	40	1	1	1	0	0	0	1	0	0	0	1	1	0	1	1	0	1	1	1	1	0	0	0	0	0	0	0	0	1	0	0	1	1	0	0	0	1	1	1	1	1	1	1	0	1	1	1	0
	41	1	1	1	0	1	1	1	1	0	0	1	1	0	1	1	0	1	1	1	1	1	0	1	0	1	0	0	1	1	1	1	1	1	1	1	1	1	1	1	1	1	1	1	1	1	1	1	1
	42	1	1	1	0	0	1	1	1	0	0	1	1	0	1	1	0	1	1	1	1	1	1	1	0	1	0	0	0	0	0	0	1	1	1	1	1	1	1	1	1	1	1	1	1	1	1	1	1
	43	1	1	1	0	0	1	1	1	0	0	1	1	0	1	1	0	1	1	1	1	1	1	1	0	1	1	1	1	0	0	0	1	1	1	0	0	1	1	1	1	1	1	1	1	1	1	1	1
	44	1	1	1	0	0	1	1	0	0	0	1	1	1	1	1	1	1	1	1	1	0	1	1	0	1	1	1	1	0	0	0	1	1	1	1	1	1	1	1	1	1	1	1	1	1	1	1	1
	45	1	1	1	0	1	1	1	1	0	0	1	1	0	1	1	0	1	1	1	1	1	1	1	0	1	1	1	0	0	0	0	1	1	1	1	1	1	1	1	1	1	1	1	1	1	1	1	1
	46	1	1	1	0	0	1	1	1	0	0	1	1	1	1	1	1	1	1	1	1	1	0	0	1	1	0	0	1	1	1	0	1	1	1	1	1	1	1	1	1	1	1	1	1	1	1	1	1
	47	0	1	0	0	0	0	0	1	0	0	1	1	0	1	1	1	1	1	1	1	1	0	1	1	1	1	1	1	1	1	1	1	1	1	1	1	1	1	1	0	1	1	1	1	1	1	1	1
	48	1	1	1	0	0	1	1	1	0	0	1	1	0	1	1	0	1	1	1	1	0	0	1	0	0	0	0	0	1	1	1	1	1	1	1	1	1	1	1	1	1	1	1	1	1	1	1	1
	49	0	0	1	0	0	0	1	0	0	0	1	1	0	1	1	0	1	1	1	1	1	0	1	0	0	0	0	0	0	0	0	1	1	1	1	1	1	1	1	1	1	1	1	0	1	1	1	1
	50	1	1	1	0	1	1	1	1	1	0	1	1	1	1	1	1	1	1	1	1	1	1	1	1	1	1	1	1	1	0	0	1	1	1	1	1	1	1	1	1	1	1	1	1	1	1	1	1
[truncated: 3 more columns]

## Sheet: self 1st session
		Neck mobility						Shoulder mobility		Scapular mobility		Thoracic spine mobility						Upper extremity stability and strength				Hip mobility（Flexion）				Hip mobility（Extension）				Hip and spinal mobility						Upper and lower extremity mobility and stability		Mid-section stability strength				Lower extremity strength
		Flexion	Side bending		Rotation		Extension					Left			Right							Left		Right		Left		Right		Front			Back									Left				Right
	ID		Left	Right	Left	Right		Left	Right	Left	Right	Level-1	Level-2	Level-3	Level-1	Level-2	Level-3	Level-1	Level-2	Level-3	Level-4	IR	ER	IR	ER	IR	ER	IR	ER	Level-1	Level-2	Level-3	Level-1	Level-2	Level-3	Left	Right	Level-1	Level-2	Level-3	Level-4	Level-1	Level-2	Level-3	Level-4	Level-1	Level-2	Level-3	Level-4
	1	1	1	1	0	0	0	1	0	1	0	1	1	1	1	1	1	1	1	1	1	0	0	1	0	1	1	1	0	1	0	0	1	1	1	0	0	1	1	1	1	1	1	1	1	1	1	1	1
	2	0	0	1	0	0	1	1	1	1	1	1	1	1	1	1	1	1	1	1	1	0	0	1	1	0	1	0	0	1	1	1	1	1	1	1	1	1	1	1	1	1	1	1	1	1	1	1	1
	3	1	0	1	0	0	1	1	0	1	1	1	1	0	1	1	0	1	1	1	1	0	1	0	0	1	1	1	1	1	1	1	1	1	1	0	0	1	1	1	1	1	1	1	1	1	1	1	1
	4	0	1	1	0	0	1	1	1	1	1	1	1	0	1	1	0	1	1	1	1	0	0	0	0	1	0	1	1	1	1	1	1	1	1	1	1	1	1	1	1	1	1	1	1	1	1	1	1
	5	1	1	1	0	0	1	1	1	1	1	1	1	0	1	1	0	1	1	1	1	1	1	1	1	1	1	1	0	1	1	1	1	1	1	0	1	1	1	1	0	1	1	1	0	1	1	1	1
	6	1	1	1	0	1	1	0	1	0	1	1	1	0	1	1	0	1	1	1	1	0	0	1	0	0	0	0	0	1	1	0	1	1	1	1	0	1	1	1	1	1	1	1	1	1	1	1	1
	7	1	1	1	1	1	1	1	1	0	1	1	1	1	1	1	1	1	1	1	1	1	0	1	1	1	1	1	1	1	1	1	1	1	1	1	1	1	1	1	1	1	1	1	1	1	1	1	1
	8	0	1	1	1	1	1	1	1	1	1	1	1	0	1	1	0	1	1	1	1	1	1	1	1	1	1	1	1	1	1	0	1	1	1	1	1	1	1	0	0	1	1	1	1	1	1	1	1
	9	1	1	1	1	1	1	1	1	1	1	1	1	0	1	1	0	1	1	1	1	1	0	1	1	1	0	1	1	0	0	0	1	1	1	1	1	1	1	1	1	1	1	1	1	1	1	1	0
	10	0	1	1	0	1	1	1	1	0	0	1	1	0	1	1	0	1	1	1	1	1	1	0	1	1	1	1	1	1	1	1	1	1	1	1	1	1	1	1	1	1	1	1	1	1	1	1	1
	11	1	1	1	0	1	1	1	1	1	1	1	1	0	1	1	0	1	1	1	1	1	1	1	1	1	0	1	0	1	0	0	1	1	1	1	1	1	1	1	1	1	1	1	1	1	1	1	1
	12	1	1	0	0	0	1	1	1	1	1	1	0	0	1	0	0	1	1	1	1	1	0	1	0	1	1	1	1	1	1	1	1	1	1	1	1	1	1	1	1	1	1	1	1	1	1	1	1
	13	1	1	1	0	0	0	1	1	0	0	1	1	0	1	1	0	1	1	1	1	0	0	0	0	0	0	0	0	0	0	0	1	1	1	1	1	1	1	0	0	1	1	1	1	1	1	1	1
	14	1	1	0	0	0	1	1	1	0	0	1	1	0	1	1	0	1	1	1	1	1	0	1	0	1	1	1	1	0	0	0	1	1	1	1	1	1	1	1	1	1	1	1	1	1	1	1	1
	15	1	1	1	1	1	1	1	1	0	0	1	1	0	1	1	0	1	1	1	1	0	1	1	1	0	0	0	0	1	1	1	1	1	1	1	1	1	1	1	1	1	1	1	1	1	1	1	1
	16	1	1	1	0	1	1	1	0	1	0	1	1	1	1	1	0	1	1	1	1	1	1	1	1	1	1	1	0	1	1	0	1	1	0	1	1	1	1	1	1	1	1	1	1	1	1	1	1
	17	0	1	1	1	1	0	1	1	0	0	1	0	0	1	0	0	1	1	1	1	1	0	0	0	0	0	1	0	1	1	1	1	1	1	1	1	1	1	1	1	1	1	1	1	1	1	1	1
	18	0	1	1	0	0	1	1	1	1	1	1	0	0	1	0	0	1	1	1	1	1	0	1	0	0	0	0	0	1	1	0	1	1	1	1	1	1	1	1	1	1	1	1	1	1	1	1	1
	19	1	1	0	0	0	1	1	1	0	1	1	1	0	1	1	0	1	1	1	1	0	0	0	0	1	1	1	1	1	0	1	1	1	1	1	1	1	1	1	1	1	1	1	1	1	1	1	1
	20	1	1	1	1	1	1	1	1	0	0	1	1	1	1	1	1	1	1	1	1	1	1	1	1	1	1	1	1	1	1	1	1	1	1	1	1	1	1	1	1	1	1	1	1	1	1	1	1
	21	1	0	0	0	0	1	1	1	1	1	1	0	0	1	1	0	1	1	1	1	1	0	1	0	1	0	1	0	1	1	1	1	1	1	1	1	1	1	1	1	1	1	1	1	1	1	1	1
	22	1	1	1	0	0	1	1	1	1	1	1	1	1	1	1	1	1	1	1	1	1	1	1	1	1	1	1	1	1	1	1	1	1	0	1	1	1	1	1	1	1	1	1	1	1	1	1	1
	23	0	1	1	1	0	1	1	1	0	0	1	1	0	1	1	0	1	1	1	1	0	1	0	1	0	0	1	1	1	1	1	1	1	1	1	1	1	1	1	1	1	1	1	1	1	1	1	1
	24	0	1	1	0	0	1	1	1	0	0	1	1	1	1	1	1	1	1	1	1	1	1	1	1	1	1	1	1	1	1	1	1	1	1	1	1	1	1	1	1	1	1	1	1	1	1	1	1
	25	1	1	1	0	1	1	1	1	0	0	1	1	1	1	1	1	1	1	1	1	1	1	1	0	1	1	1	1	1	1	1	1	1	0	1	1	1	1	1	1	1	1	1	0	1	1	1	1
	26	1	1	1	0	1	1	1	1	0	0	1	1	1	1	1	1	1	1	1	1	0	0	0	0	0	0	1	1	1	1	1	1	1	1	1	1	1	1	1	1	1	1	1	1	1	1	1	1
	27	1	1	1	0	1	1	1	1	0	0	1	1	0	1	1	0	1	1	1	1	1	1	1	1	1	1	1	1	1	0	0	1	1	1	1	1	1	1	1	0	1	1	1	1	1	1	1	1
	28	1	1	1	0	1	1	1	1	0	1	1	1	1	1	1	1	1	1	1	1	1	1	1	0	1	1	1	1	1	1	1	1	1	1	1	1	1	1	1	1	1	1	1	1	1	1	1	1
	29	1	1	1	1	1	1	1	1	0	0	1	1	1	1	1	1	1	1	1	0	0	0	0	0	0	0	0	0	1	1	1	1	1	1	0	0	1	1	1	1	1	1	1	1	1	1	1	1
	30	1	1	1	0	1	1	1	1	0	0	1	1	0	1	1	0	1	1	1	1	0	0	0	0	0	0	0	0	0	0	0	1	1	1	1	1	1	1	1	1	1	1	1	1	1	1	1	0
	31	1	1	1	1	1	1	1	1	1	1	1	1	1	1	1	0	1	1	1	1	1	1	1	1	1	0	1	0	1	1	1	1	1	1	1	1	1	1	1	1	1	1	1	1	1	1	1	1
	32	1	1	1	0	1	1	1	1	0	0	1	1	1	1	1	1	1	1	1	1	0	1	1	1	1	0	1	1	1	1	1	1	1	1	1	1	1	1	1	1	1	1	1	1	1	1	1	1
	33	1	1	1	1	1	1	1	1	0	0	1	1	1	1	1	1	1	1	1	1	0	0	0	0	0	0	0	0	1	1	1	1	1	1	1	1	1	1	1	1	1	1	1	1	1	1	1	1
	34	1	1	0	0	1	1	1	1	1	1	1	1	0	1	1	0	1	1	1	1	1	1	0	1	1	1	1	1	1	1	1	1	1	1	1	1	1	1	1	1	1	1	1	0	1	1	1	1
	35	1	1	1	1	0	1	1	1	0	0	1	1	1	1	1	1	1	1	1	1	1	0	1	1	1	1	1	1	1	1	1	1	1	1	1	1	1	1	1	1	1	1	1	1	1	1	1	1
	36	1	1	1	1	1	1	1	1	1	1	1	1	1	1	1	0	1	1	1	1	0	1	0	1	0	1	1	1	1	1	1	1	1	1	1	1	1	1	1	1	1	1	1	1	1	1	1	1
	37	1	1	1	1	1	1	1	1	1	1	1	1	1	1	1	1	1	1	1	1	1	1	1	1	1	1	1	1	1	1	1	1	1	1	1	1	1	1	1	1	1	1	1	1	1	1	1	1
	38	1	1	1	1	1	1	1	1	0	0	1	1	1	1	1	0	1	1	1	1	0	1	1	0	1	0	0	1	1	1	1	1	1	1	1	1	1	1	1	1	1	1	1	1	1	1	1	1
	39	0	1	1	0	0	1	1	1	1	1	1	1	1	1	1	1	1	1	1	1	1	0	1	1	1	1	1	1	1	1	1	1	1	1	1	1	1	1	1	1	1	1	1	1	1	1	1	1
	40	0	1	1	0	0	0	1	0	0	0	1	1	0	1	1	0	1	1	1	1	0	0	0	0	0	0	0	1	1	0	0	1	1	0	0	0	1	1	1	0	1	1	1	0	1	1	1	1
	41	1	1	1	1	1	1	1	1	1	1	1	1	0	1	1	1	1	1	1	1	1	1	1	1	1	1	1	1	1	1	1	1	1	1	1	1	1	1	1	1	1	1	1	1	1	1	1	1
	42	1	1	1	0	0	1	1	1	0	1	1	1	0	1	1	0	1	1	1	1	1	1	1	1	1	1	1	0	1	0	0	1	1	1	1	1	1	1	1	1	1	1	1	1	1	1	1	1
	43	1	1	1	0	0	1	1	1	0	0	1	1	0	1	1	0	1	1	1	1	1	1	1	1	1	1	1	1	0	0	0	1	1	1	0	0	1	1	1	1	1	1	1	1	1	1	1	1
	44	1	1	1	0	0	1	1	0	1	1	1	1	1	1	1	1	1	1	1	1	0	1	1	0	1	1	1	1	0	0	0	1	1	1	1	1	1	1	1	1	1	1	1	1	1	1	1	1
	45	1	1	1	1	1	1	1	1	0	0	1	1	0	1	1	0	1	1	1	1	1	1	1	1	1	1	1	1	0	0	0	1	1	1	1	1	1	1	1	1	1	1	1	1	1	1	1	1
	46	1	1	1	0	0	1	1	1	1	1	1	1	1	1	1	1	1	1	1	1	1	1	1	1	1	1	1	1	1	1	1	1	1	1	1	1	1	1	1	1	1	1	1	1	1	1	1	1
	47	1	1	0	0	0	0	1	1	0	0	1	1	0	1	1	1	1	1	1	1	1	1	1	1	1	1	1	1	1	1	1	1	1	1	1	1	1	1	1	0	1	1	1	1	1	1	1	1
	48	1	1	1	1	1	1	1	1	0	0	1	1	0	1	1	0	1	1	1	1	0	0	1	0	1	0	0	1	1	1	1	1	1	1	1	1	1	1	1	1	1	1	1	1	1	1	1	1
	49	0	1	1	0	0	0	1	0	0	0	1	1	0	1	1	0	1	1	1	1	1	1	1	0	0	0	0	0	0	0	0	1	1	1	1	0	1	1	1	1	1	1	1	0	1	1	1	1
	50	1	1	1	1	1	1	1	1	1	0	1	1	1	1	1	1	1	1	1	1	1	1	1	1	1	1	1	1	1	0	0	1	1	1	1	1	1	1	1	1	1	1	1	1	1	1	1	1
[truncated: 3 more columns]

## Sheet: observer 2nd session
		Neck mobility						Shoulder mobility		Scapular mobility		Thoracic spine mobility						Upper extremity stability and strength				Hip mobility（Flexion）				Hip mobility（Extension）				Hip and spinal mobility						Upper and lower extremity mobility and stability		Mid-section stability strength				Lower extremity strength
		Flexion	Side bending		Rotation		Extension					Left			Right							Left		Right		Left		Right		Front			Back									Left				Right
	ID		Left	Right	Left	Right		Left	Right	Left	Right	Level-1	Level-2	Level-3	Level-1	Level-2	Level-3	Level-1	Level-2	Level-3	Level-4	IR	ER	IR	ER	IR	ER	IR	ER	Level-1	Level-2	Level-3	Level-1	Level-2	Level-3	Left	Right	Level-1	Level-2	Level-3	Level-4	Level-1	Level-2	Level-3	Level-4	Level-1	Level-2	Level-3	Level-4
	1	0	1	0	0	0	0	1	0	0	0	1	1	0	1	1	0	1	0	0	0	0	0	0	1	0	0	0	1	1	0	0	1	1	1	0	0	1	1	1	1	1	1	1	1	1	1	1	1
	2	0	1	1	0	0	0	1	0	0	0	1	0	0	1	0	0	1	1	1	1	0	0	0	1	0	0	0	0	1	1	1	1	1	1	1	1	1	1	1	1	1	1	1	1	1	1	1	1
	3	0	1	1	0	0	0	1	0	0	0	1	1	0	1	1	0	1	1	1	1	0	1	1	1	0	0	1	1	1	1	0	1	1	1	0	1	1	1	1	1	1	1	1	1	1	1	1	1
	4	0	1	0	0	0	1	1	1	0	0	1	1	0	1	1	0	1	1	1	1	1	1	0	1	1	0	0	1	1	1	0	1	1	1	1	1	1	1	1	1	1	1	1	1	1	1	1	1
	5	0	1	1	0	0	1	1	1	0	0	1	1	0	1	1	0	1	1	1	1	1	0	1	1	1	1	1	1	1	1	1	1	1	1	1	1	1	1	1	1	1	1	1	1	1	1	1	1
	6	0	1	1	0	0	1	0	1	0	0	1	0	0	1	0	0	1	1	1	1	0	0	0	0	0	0	0	0	1	0	0	1	1	0	0	0	1	1	1	1	1	1	1	1	1	1	1	1
	7	0	1	0	0	0	1	1	1	0	0	1	1	0	1	1	0	1	1	1	1	1	1	1	1	0	1	0	1	1	1	0	1	1	1	1	1	1	1	1	1	1	1	1	1	1	1	1	1
	8	0	1	1	0	0	1	1	1	0	0	1	1	0	1	1	0	1	1	1	1	1	1	1	1	1	1	1	1	1	1	0	1	1	1	1	1	1	1	0	0	1	1	1	1	1	1	1	1
	9	1	1	1	0	0	1	1	1	0	0	1	1	0	1	1	0	1	1	1	1	1	0	1	0	1	0	1	0	0	0	0	1	1	1	1	1	1	1	1	1	1	1	1	1	1	1	1	1
	10	1	1	1	1	1	1	1	1	0	0	1	1	0	1	1	0	1	1	1	1	1	1	1	1	1	1	1	1	1	1	1	1	1	1	1	1	1	1	1	1	1	1	1	1	1	1	1	1
	11	1	0	0	0	0	1	1	1	0	0	1	1	0	1	1	0	1	0	1	1	1	0	1	0	1	1	1	1	1	0	0	1	1	1	1	1	1	1	1	1	1	1	1	1	1	1	1	1
	12	0	1	1	0	0	1	1	1	0	0	1	1	0	1	1	0	1	1	1	1	1	0	1	0	1	1	1	1	1	1	1	1	1	0	0	0	1	1	1	1	1	1	1	1	1	1	1	1
	13	1	1	1	0	0	0	1	1	0	0	1	1	1	1	1	0	1	1	1	1	1	0	1	0	0	0	0	0	0	0	0	1	1	1	1	1	1	1	0	0	1	1	1	1	1	1	1	1
	14	0	1	1	0	0	1	1	1	0	0	1	1	0	1	1	0	1	1	1	1	1	1	1	1	0	1	1	1	0	0	0	1	1	1	1	1	1	1	1	1	1	1	1	1	1	1	1	1
	15	1	0	0	0	0	1	1	1	0	0	1	1	0	1	1	0	1	1	1	1	0	0	0	1	0	1	0	1	1	1	1	1	1	1	1	1	1	1	1	1	1	1	1	1	1	1	1	1
	16	1	1	0	0	0	1	1	0	0	0	1	1	1	1	1	1	1	1	1	1	1	1	0	1	1	0	0	0	1	1	0	1	1	0	1	1	1	1	1	1	1	1	1	1	1	1	1	1
	17	1	1	1	0	0	0	1	1	0	0	1	0	0	1	0	0	1	1	1	1	0	0	0	0	0	0	0	0	1	1	1	1	1	1	1	1	1	1	1	1	1	1	1	1	1	1	1	1
	18	0	1	1	0	0	0	1	1	0	0	1	0	0	1	0	0	1	1	1	1	1	0	0	0	0	0	0	0	1	1	0	1	1	1	1	1	1	1	1	1	1	1	1	1	1	1	1	1
	19	1	1	0	0	0	1	1	1	0	0	1	1	0	1	1	0	1	1	1	1	1	1	1	1	1	1	1	1	1	1	1	1	1	1	1	1	1	1	1	1	1	1	1	1	1	1	1	1
	20	1	1	1	0	0	1	1	1	0	0	1	1	1	1	1	1	1	1	1	1	1	1	1	1	1	0	1	0	1	1	1	1	1	1	1	1	1	1	1	1	1	1	1	1	1	1	1	1
	21	1	1	1	0	0	1	1	1	0	0	1	0	0	1	0	0	1	1	1	1	1	0	1	0	1	0	1	0	1	1	1	1	1	0	1	1	1	1	1	1	1	1	1	1	1	1	1	1
	22	1	1	1	0	0	1	1	1	0	0	1	1	1	1	1	1	1	1	1	1	1	1	0	1	1	1	1	1	1	1	1	1	1	1	1	1	1	1	1	1	1	1	1	1	1	1	1	1
	23	0	1	1	0	0	1	1	1	0	0	1	1	0	1	1	0	1	1	1	1	0	1	0	1	0	1	0	1	1	1	1	1	1	1	1	1	1	1	1	1	1	1	1	1	1	1	1	1
	24	1	1	1	0	0	1	1	1	0	0	1	1	1	1	1	1	1	1	1	1	1	1	1	1	1	1	1	1	1	1	1	1	1	1	1	1	1	1	1	1	1	1	1	1	1	1	1	1
	25	0	1	1	0	0	1	1	1	0	0	1	1	0	1	1	1	1	1	1	1	1	0	1	0	1	1	1	1	1	1	1	1	1	1	1	1	1	1	1	1	1	1	1	0	1	1	1	1
	26	1	1	0	0	0	1	1	1	0	0	1	1	1	1	1	1	1	1	1	1	1	0	1	1	1	1	1	0	1	1	1	1	1	1	1	1	1	1	1	1	1	1	1	1	1	1	1	1
	27	1	1	1	0	0	1	1	1	0	0	1	1	0	1	1	0	1	1	1	1	1	1	0	1	1	1	0	0	1	0	0	1	1	1	1	1	1	1	1	1	1	1	1	1	1	1	1	1
	28	1	1	1	0	0	1	1	1	0	0	1	1	1	1	1	1	1	1	1	1	1	1	1	1	1	1	1	1	1	1	1	1	1	1	1	1	1	1	1	1	1	1	1	1	1	1	1	1
	29	1	1	1	1	1	1	1	1	0	0	1	1	0	1	1	0	1	1	1	1	0	0	0	0	0	0	0	0	1	1	1	1	1	1	0	0	1	1	1	1	1	1	1	1	1	1	1	1
	30	1	1	1	1	1	1	1	1	0	0	1	1	0	1	1	0	1	1	1	1	1	0	1	0	1	0	1	0	1	1	0	1	1	1	1	1	1	1	1	1	1	1	1	1	1	1	1	1
	31	1	1	1	0	0	1	1	1	0	0	1	1	1	1	1	1	1	1	1	1	1	0	1	0	0	0	0	0	1	1	1	1	1	1	1	1	1	1	1	1	1	1	1	1	1	1	1	1
	32	1	1	1	0	0	1	1	1	0	0	1	1	1	1	1	1	1	1	1	1	1	0	1	0	1	1	0	1	1	1	1	1	1	1	1	1	1	1	1	1	1	1	1	1	1	1	1	1
	33	1	1	1	0	0	1	1	1	0	0	1	1	0	1	1	0	1	1	1	1	0	0	0	0	0	0	0	0	1	1	1	1	1	1	0	1	1	1	1	1	1	1	1	1	1	1	1	1
	34	1	0	1	0	1	1	1	1	0	0	1	1	0	1	0	0	1	1	1	1	0	1	0	1	1	1	1	1	1	1	1	1	1	1	1	1	1	1	1	1	1	1	1	1	1	1	1	1
	35	1	1	1	0	1	1	1	1	0	0	1	1	0	1	1	0	1	1	1	1	1	1	1	1	1	1	1	1	1	1	1	1	1	1	1	1	1	1	1	1	1	1	1	1	1	1	1	1
	36	0	1	1	1	1	1	1	1	0	0	1	1	0	1	1	0	1	1	1	1	0	1	0	1	1	0	0	1	1	1	1	1	1	1	1	1	1	1	1	1	1	1	1	1	1	1	1	1
	37	1	1	1	0	1	1	1	1	0	0	1	1	1	1	1	1	1	1	1	1	1	1	1	1	1	1	1	1	1	1	1	1	1	1	1	1	1	1	1	1	1	1	1	1	1	1	1	1
	38	1	1	1	0	1	1	1	1	0	0	1	1	1	1	1	1	1	1	1	1	1	0	1	0	1	1	0	1	1	1	1	1	1	1	1	1	1	1	1	1	1	1	1	1	1	1	1	1
	39	1	1	1	1	1	1	1	1	1	1	1	1	1	1	1	1	1	1	1	1	1	1	1	1	1	1	1	1	1	1	1	1	1	1	1	1	1	1	1	1	1	1	1	1	1	1	1	1
	40	1	0	1	0	0	0	1	0	0	0	1	1	0	1	1	0	1	1	1	1	0	0	0	0	0	0	0	0	1	0	0	1	1	0	0	0	1	1	1	1	1	1	1	0	1	1	1	0
	41	1	1	1	0	1	1	1	1	0	0	1	1	0	1	1	0	1	1	1	1	1	1	1	1	0	0	0	0	1	1	1	1	1	1	1	1	1	1	1	1	1	1	1	1	1	1	1	1
	42	0	1	1	0	0	1	1	1	0	0	1	1	0	1	1	0	1	1	1	1	1	0	0	1	1	1	1	1	1	0	0	1	1	1	1	1	1	1	1	1	1	1	1	1	1	1	1	1
	43	1	0	1	0	0	1	1	1	0	0	1	1	0	1	1	0	1	1	1	1	1	0	1	0	1	1	1	1	0	0	0	1	1	1	0	0	1	1	1	1	1	1	1	1	1	1	1	1
	44	1	1	1	0	0	1	1	0	1	1	1	1	1	1	1	1	1	1	1	1	1	1	0	0	0	1	1	1	0	0	0	1	1	1	1	1	1	1	1	1	1	1	1	1	1	1	1	1
	45	1	1	1	1	0	1	1	1	0	0	1	1	0	1	1	0	1	1	1	1	1	1	1	1	1	1	1	1	1	0	0	1	1	1	1	1	1	1	1	1	1	1	1	1	1	1	1	1
	46	1	1	1	0	0	1	1	1	0	0	1	1	1	1	1	1	1	1	1	1	1	1	1	1	0	0	1	0	1	1	1	1	1	1	1	1	1	1	1	1	1	1	1	1	1	1	1	1
	47	1	0	1	0	1	1	1	1	0	0	1	1	1	1	1	0	1	1	1	1	1	1	1	1	1	1	1	1	1	1	1	1	1	1	1	1	1	1	1	0	1	1	1	1	1	1	1	1
	48	1	1	1	1	1	1	1	1	0	0	1	1	0	1	1	0	1	1	1	1	1	0	0	0	0	0	0	0	1	1	1	1	1	1	1	1	1	1	1	1	1	1	1	1	1	1	1	1
	49	0	1	1	0	0	0	1	0	0	0	1	1	0	1	1	0	1	1	1	1	1	0	1	0	0	0	0	0	0	0	0	1	1	1	0	0	1	1	1	1	1	1	1	0	1	1	1	1
	50	1	1	1	1	1	1	1	1	1	0	1	1	1	1	1	1	1	1	1	1	1	1	1	1	1	1	1	1	1	0	0	1	1	1	1	1	1	1	1	1	1	1	1	1	1	1	1	1
[truncated: 3 more columns]

## Sheet: self 2nd session
		Neck mobility						Shoulder mobility		Scapular mobility		Thoracic spine mobility						Upper extremity stability and strength				Hip mobility（Flexion）				Hip mobility（Extension）				Hip and spinal mobility						Upper and lower extremity mobility and stability		Mid-section stability strength				Lower extremity strength
		Flexion	Side bending		Rotation		Extension					Left			Right							Left		Right		Left		Right		Front			Back									Left				Right
	ID		Left	Right	Left	Right		Left	Right	Left	Right	Level-1	Level-2	Level-3	Level-1	Level-2	Level-3	Level-1	Level-2	Level-3	Level-4	IR	ER	IR	ER	IR	ER	IR	ER	Level-1	Level-2	Level-3	Level-1	Level-2	Level-3	Left	Right	Level-1	Level-2	Level-3	Level-4	Level-1	Level-2	Level-3	Level-4	Level-1	Level-2	Level-3	Level-4
	1	1	1	1	0	1	1	1	0	1	1	1	1	1	1	1	0	1	1	1	1	1	0	1	0	1	1	1	1	1	0	0	1	1	1	0	0	1	1	1	1	1	1	1	1	1	1	1	1
	2	0	0	0	0	1	1	1	0	1	1	1	1	0	1	1	0	1	1	1	1	0	1	0	1	0	0	0	0	1	1	1	1	1	1	1	1	1	1	1	1	1	1	1	1	1	1	1	1
	3	1	1	1	1	0	1	1	0	1	1	1	1	0	1	1	0	1	1	1	1	0	1	1	1	0	0	0	0	1	1	1	1	1	1	1	1	1	1	1	1	1	1	1	1	1	1	1	1
	4	0	1	1	1	1	1	1	1	1	1	1	1	0	1	1	0	1	1	1	1	1	1	0	1	1	0	1	1	1	1	1	1	1	1	1	1	1	1	1	1	1	1	1	1	1	1	1	1
	5	1	1	1	0	0	1	1	1	1	1	1	1	0	1	1	0	1	1	1	1	1	1	1	1	1	1	1	1	1	1	1	1	1	1	1	1	1	1	1	1	1	1	1	1	1	1	1	1
	6	1	1	1	0	0	1	0	1	1	1	1	0	0	1	0	0	1	1	1	1	1	0	1	0	0	0	0	0	1	0	0	1	1	0	0	0	1	1	1	1	1	1	1	1	1	1	1	1
	7	1	1	1	1	1	1	1	1	1	1	1	1	0	1	1	1	1	1	1	1	1	1	1	1	1	0	1	1	1	1	1	1	1	1	1	1	1	1	1	1	1	1	1	1	1	1	1	1
	8	0	1	1	1	1	1	1	1	1	1	1	1	0	1	1	0	1	1	1	1	1	1	1	1	1	1	1	1	1	1	0	1	1	1	1	1	1	1	0	0	1	1	1	1	1	1	1	1
	9	1	1	1	1	1	1	1	1	1	1	1	1	0	1	1	0	1	1	1	1	1	0	1	0	0	0	0	0	0	0	0	1	1	1	1	1	1	1	1	1	1	1	1	1	1	1	1	1
	10	1	1	1	1	1	1	1	1	1	1	1	1	0	1	1	0	1	1	1	1	1	1	1	1	1	1	1	1	1	1	1	1	1	1	1	1	1	1	1	1	1	1	1	1	1	1	1	1
	11	1	0	0	0	0	1	1	1	1	1	1	1	0	1	1	0	1	1	1	1	1	1	1	1	1	1	1	1	1	0	0	1	1	1	1	1	1	1	1	1	1	1	1	1	1	1	1	1
	12	1	0	1	0	0	1	1	1	1	1	1	1	0	1	1	0	1	1	1	1	1	1	1	1	1	1	1	1	1	1	1	1	1	0	0	0	1	1	1	1	1	1	1	1	1	1	1	1
	13	1	1	1	1	1	1	1	1	0	0	1	1	1	1	1	1	1	1	1	0	0	1	0	1	0	0	0	0	0	0	0	1	1	1	1	1	1	1	0	0	1	1	1	1	1	1	1	1
	14	1	1	1	0	0	1	1	1	0	0	1	1	0	1	1	0	1	1	1	1	1	1	1	1	1	1	1	1	0	0	0	1	1	1	1	1	1	1	1	1	1	1	1	1	1	1	1	1
	15	1	1	1	1	0	1	1	1	0	0	1	1	0	1	1	0	1	1	1	1	0	0	0	1	0	1	1	1	1	1	1	1	1	1	1	1	1	1	1	1	1	1	1	1	1	1	1	1
	16	1	1	0	1	0	1	1	0	1	0	1	1	1	1	1	1	1	1	1	1	1	1	1	1	1	1	1	1	1	1	0	1	1	0	1	1	1	1	1	1	1	1	1	1	1	1	1	1
	17	1	1	1	0	0	0	1	1	1	1	1	0	0	1	0	0	1	1	1	1	0	0	0	0	1	1	1	1	1	1	1	1	1	1	1	1	1	1	1	1	1	1	1	1	1	1	1	1
	18	1	0	0	0	0	1	1	1	1	1	1	0	0	1	0	0	1	1	1	1	1	1	1	1	0	1	1	1	1	1	0	1	1	1	1	1	1	1	1	1	1	1	1	1	1	1	1	1
	19	1	1	0	1	0	1	1	1	0	1	1	1	0	1	1	0	1	1	1	1	1	1	1	1	1	1	1	1	1	1	1	1	1	1	1	1	1	1	1	1	1	1	1	1	1	1	1	1
	20	1	1	1	1	1	1	1	1	0	1	1	1	1	1	1	1	1	1	1	1	1	1	1	1	1	0	1	0	1	1	1	1	1	1	1	1	1	1	1	1	1	1	1	1	1	1	1	1
	21	1	1	1	0	0	1	1	1	0	0	1	0	0	1	0	0	1	1	1	1	1	0	1	0	1	0	1	0	1	1	1	1	1	0	1	1	1	1	1	1	1	1	1	1	1	1	1	1
	22	1	1	1	0	0	1	1	1	1	1	1	1	1	1	1	1	1	1	1	1	1	1	0	1	1	1	1	1	1	1	1	1	1	1	1	1	1	1	1	1	1	1	1	1	1	1	1	1
	23	0	1	1	1	1	1	1	1	0	0	1	1	0	1	1	0	1	1	1	1	0	1	0	1	0	1	1	1	1	1	1	1	1	1	1	1	1	1	1	1	1	1	1	1	1	1	1	1
	24	1	1	1	0	0	1	1	1	0	0	1	1	1	1	1	1	1	1	1	1	1	1	1	1	1	1	1	1	1	1	1	1	1	1	1	1	1	1	1	1	1	1	1	1	1	1	1	1
	25	1	1	1	0	1	1	1	1	0	0	1	1	1	1	1	1	1	1	1	1	1	1	1	0	1	1	1	1	1	1	1	1	1	1	1	1	1	1	1	1	1	1	1	0	1	1	1	1
	26	1	1	1	1	1	1	1	1	0	0	1	1	1	1	1	1	1	1	1	1	1	0	1	1	1	1	1	0	1	1	1	1	1	1	1	1	1	1	1	1	1	1	1	1	1	1	1	1
	27	1	1	0	1	1	1	1	1	0	0	1	1	0	1	1	0	1	1	1	1	1	1	1	0	1	1	1	1	1	0	0	1	1	1	1	1	1	1	1	0	1	1	1	1	1	1	1	1
	28	1	1	1	1	0	1	1	1	0	1	1	1	1	1	1	1	1	1	1	1	1	1	1	1	1	1	1	1	1	1	1	1	1	1	1	1	1	1	1	1	1	1	1	1	1	1	1	1
	29	1	1	1	1	1	1	1	1	0	0	1	1	1	1	1	1	1	1	1	1	0	0	0	0	0	0	0	0	1	1	1	1	1	1	0	0	1	1	1	1	1	1	1	1	1	1	1	1
	30	1	1	1	1	0	1	1	1	0	0	1	1	0	1	1	0	1	1	1	1	1	0	0	1	1	0	1	1	1	1	0	1	1	1	1	0	1	1	1	1	1	1	1	1	1	1	1	1
	31	1	1	1	1	1	1	1	1	1	1	1	1	1	1	1	1	1	1	1	1	1	1	1	1	1	1	1	0	1	1	1	1	1	1	1	1	1	1	1	1	1	1	1	1	1	1	1	1
	32	1	1	1	1	1	1	1	1	0	0	1	1	1	1	1	1	1	1	1	1	1	1	1	1	1	0	1	1	1	1	1	1	1	1	1	1	1	1	1	1	1	1	1	1	1	1	1	1
	33	1	1	1	0	0	1	1	1	0	0	1	1	1	1	1	1	1	1	1	1	0	0	0	0	0	0	0	0	1	1	1	1	1	1	0	0	1	1	1	1	1	1	1	1	1	1	1	1
	34	1	0	1	0	1	1	1	1	0	1	1	1	0	1	0	0	1	1	1	1	0	1	0	1	1	1	1	1	1	1	1	1	1	1	1	1	1	1	1	1	1	1	1	1	1	1	1	1
	35	1	1	1	1	1	1	1	1	0	0	1	1	1	1	1	1	1	1	1	1	1	1	1	1	1	1	1	1	1	1	1	1	1	1	1	1	1	1	1	1	1	1	1	1	1	1	1	1
	36	1	1	1	1	1	1	1	1	1	1	1	1	0	1	1	0	1	1	1	1	0	1	0	1	1	1	1	1	1	1	1	1	1	1	1	1	1	1	1	1	1	1	1	1	1	1	1	1
	37	1	1	1	1	1	1	1	1	1	1	1	1	1	1	1	1	1	1	1	1	1	1	1	1	1	1	1	1	1	1	1	1	1	1	1	1	1	1	1	1	1	1	1	1	1	1	1	1
	38	1	1	1	1	1	1	1	1	1	1	1	1	0	1	1	0	1	1	1	1	1	1	1	1	1	1	1	1	1	1	1	1	1	1	1	1	1	1	1	1	1	1	1	1	1	1	1	1
	39	1	1	1	0	1	1	1	1	1	1	1	1	1	1	1	1	1	1	1	1	1	1	1	1	1	1	1	1	1	1	1	1	1	1	1	1	1	1	1	1	1	1	1	1	1	1	1	1
	40	0	1	1	0	0	0	1	0	0	0	1	1	0	1	1	0	1	1	1	1	0	0	0	0	0	0	0	0	1	0	0	1	1	0	0	0	1	1	1	1	1	1	1	0	1	1	1	0
	41	1	1	1	1	1	1	1	1	1	1	1	1	0	1	1	0	1	1	1	1	1	1	1	1	1	1	1	1	1	1	1	1	1	1	1	1	1	1	1	1	1	1	1	1	1	1	1	1
	42	1	1	1	1	1	1	1	1	0	0	1	1	0	1	1	0	1	1	1	1	1	1	1	1	1	1	1	1	1	0	0	1	1	1	1	1	1	1	1	1	1	1	1	1	1	1	1	1
	43	1	1	1	0	0	1	1	1	0	0	1	1	0	1	1	0	1	1	1	1	1	1	1	1	1	1	1	1	0	0	0	1	1	1	0	0	1	1	1	1	1	1	1	1	1	1	1	1
	44	1	1	1	0	0	1	1	0	1	1	1	1	1	1	1	1	1	1	1	1	1	1	1	0	0	1	1	1	0	0	0	1	1	1	1	1	1	1	1	1	1	1	1	1	1	1	1	1
	45	1	1	1	1	1	1	1	1	0	0	1	1	0	1	1	0	1	1	1	1	1	1	1	1	1	1	1	1	1	0	0	1	1	1	1	1	1	1	1	1	1	1	1	1	1	1	1	1
	46	1	1	1	0	0	1	1	1	1	1	1	1	1	1	1	1	1	1	1	1	1	1	1	1	1	1	1	1	1	1	1	1	1	1	1	1	1	1	1	1	1	1	1	1	1	1	1	1
	47	1	1	1	0	1	1	1	1	0	0	1	1	1	1	1	0	1	1	1	1	1	1	1	1	1	1	1	1	1	1	1	1	1	1	1	1	1	1	1	0	1	1	1	1	1	1	1	1
	48	1	1	1	1	1	1	1	1	0	0	1	1	0	1	1	0	1	1	1	1	1	0	0	0	0	0	0	0	1	1	1	1	1	1	1	1	1	1	1	1	1	1	1	1	1	1	1	1
	49	0	1	1	0	0	0	1	0	0	0	1	1	0	1	1	0	1	1	1	1	1	1	1	0	1	0	0	0	0	0	0	1	1	1	0	0	1	1	1	1	1	1	1	0	1	1	1	1
	50	1	1	1	1	1	1	1	1	1	0	1	1	1	1	1	1	1	1	1	1	1	1	1	1	1	1	1	1	1	0	0	1	1	1	1	1	1	1	1	1	1	1	1	1	1	1	1	1
[truncated: 3 more columns]

## Sheet: BA 1st session
			difference	Mean
	Observer	Self
1	25	37	-12	31
2	34	41	-7	37.5
3	34	39	-5	36.5
4	36	40	-4	38
5	37	42	-5	39.5
6	32	36	-4	34
7	38	46	-8	42
8	37	44	-7	40.5
9	38	42	-4	40
10	44	43	1	43.5
11	35	43	-8	39
12	35	41	-6	38
13	38	30	8	34
14	38	38	0	38
15	38	41	-3	39.5
16	42	43	-1	42.5
17	33	36	-3	34.5
18	35	36	-1	35.5
19	42	39	3	40.5		0	-3.48758	Lower LOA
20	40	48	-8	44		60	-3.48758
21	38	39	-1	38.5		0	-2.43242	Upper LOA
22	45	47	-2	46		60	-2.43242
23	39	40	-1	39.5		0	-2.96	d
24	46	45	1	45.5		60	-2.96
25	40	44	-4	42
26	43	41	2	42
27	39	42	-3	40.5
28	42	47	-5	44.5
29	35	37	-2	36
30	34	33	1	33.5
31	39	47	-8	43
32	43	45	-2	44
33	36	39	-3	37.5
34	43	44	-1	43.5
35	40	44	-4	42
36	43	46	-3	44.5
37	47	50	-3	48.5
38	42	43	-1	42.5
39	46	46	0	46
40	27	27	0	27
41	41	49	-8	45
42	37	42	-5	39.5
43	38	39	-1	38.5
44	40	42	-2	41
45	40	43	-3	41.5
46	41	48	-7	44.5
47	39	42	-3	40.5
48	37	41	-4	39
49	30	31	-1	30.5
50	46	47	-1	46.5
		d	-2.96
		SDd	3.44615
		Lower LOA	-3.48758
		Upper LOA	-2.43242
		ICC	0.74
		SEM	2.53244
		MDC	7.01955

## Sheet: BA 2nd session
			difference	Mean
	Observer	Self
1	27	41	-14	34
2	32	37	-5	34.5
3	34	41	-7	37.5
4	38	45	-7	41.5
5	42	46	-4	44
6	27	32	-5	29.5
7	38	47	-9	42.5
8	40	44	-4	42
9	37	39	-2	38
10	46	48	-2	47
11	37	42	-5	39.5
12	38	42	-4	40
13	33	36	-3	34.5
14	39	41	-2	40
15	37	41	-4	39
16	38	44	-6	41
17	33	39	-6	36
18	32	40	-8	36
19	43	45	-2	44		0	-3.94348	Lower LOA
20	44	47	-3	45.5		60	-3.94348
21	37	37	0	37		0	-2.97652	Upper LOA
22	45	47	-2	46		60	-2.97652
23	39	42	-3	40.5		0	-3.46	d
24	46	46	0	46		60	-3.46
25	41	45	-4	43
26	43	46	-3	44.5
27	39	41	-2	40
28	46	48	-2	47
29	36	38	-2	37
30	41	40	1	40.5
31	40	49	-9	44.5
32	43	47	-4	45
33	35	36	-1	35.5
34	41	42	-1	41.5
35	43	46	-3	44.5
36	41	46	-5	43.5
37	47	50	-3	48.5
38	44	48	-4	46
39	50	49	1	49.5
40	26	26	0	26
41	41	48	-7	44.5
42	39	44	-5	41.5
43	36	39	-3	37.5
44	41	42	-1	41.5
45	43	44	-1	43.5
46	43	48	-5	45.5
47	44	45	-1	44.5
48	39	39	0	39
49	29	31	-2	30
50	47	47	0	47
		d	-3.46
		SDd	2.89412
		Lower LOA	-3.94348
		Upper LOA	-2.97652
		ICC	0.85
		SEM	2.12578
		MDC	5.89237
